# Supplementary material for: Diagnosis and Staging of Metabolic Dysfunction-Associated Steatotic Liver Disease Using Biomarker-Directed Aptamer Panels
Source: Biomolecules. 2025 Feb 10;15(2):255. doi: 10.3390/biom15020255 (PMC11852711; doi:10.3390/biom15020255)
Supplement: Supplementary file 1 [file biomolecules-15-00255-s001.zip]

Archive with 1 entries (1 files):
- biomolecules-3400777-supplementary.pdf
